# Supplementary material for: Antifungal Activity, Structural Stability, and Immunomodulatory Effects on Human Immune Cells of Defensin from the Lentil Lens culinaris
Source: Membranes (Basel). 2022 Aug 31;12(9):855. doi: 10.3390/membranes12090855 (PMC9503459; doi:10.3390/membranes12090855)
Supplement: Supplementary file 1 [file membranes-12-00855-s001.zip]

Archive with 3 entries (3 files):
- Supplementary Table S2.xls
- membranes-1850596.supp.pdf
- membranes-1850596.supp.proof.docx
