# Supplementary material for: Antifungal Activity, Structural Stability, and Immunomodulatory Effects on Human Immune Cells of Defensin from the Lentil Lens culinaris
Source: Membranes (Basel). 2022 Aug 31;12(9):855. doi: 10.3390/membranes12090855 (PMC9503459; doi:10.3390/membranes12090855)
Supplement: Supplementary file 1 [file membranes-12-00855-s001.zip › Supplementary Table S2.xls]

## Sheet: Summary
Analyte Sample	sCD40L	EGF	Eotaxin	FGF-2	FLT-3L	Fractalkine	G-CSF	GM-CSF	GROa	IFNa2	IFNg	IL-1a	IL-1b	IL-1RA	IL-2	IL-3	IL-4	IL-5	IL-6	IL-7	IL-8	IL-9	IL-10	IL-12 (p40)	IL-12 (p70)	IL-13	IL-15	IL-17A	IL-17E/IL-25	IL-17F	IL-18	IL-22	IL-27	IP-10	MCP-1	MCP-3	M-GSF	MDC	MIG	MIP-1a	MIP-1b	PDGF-AA	PDGF-AB/BB	RANTES	TGF-a	TNFa	TNFb	VEGFa
	pg/ml	pg/ml	pg/ml	pg/ml	pg/ml	pg/ml	pg/ml	pg/ml	pg/ml	pg/ml	pg/ml	pg/ml	pg/ml	pg/ml	pg/ml	pg/ml	pg/ml	pg/ml	pg/ml	pg/ml	pg/ml	pg/ml	pg/ml	pg/ml	pg/ml	pg/ml	pg/ml	pg/ml	pg/ml	pg/ml	pg/ml	pg/ml	pg/ml	pg/ml	pg/ml	pg/ml	pg/ml	pg/ml	pg/ml	pg/ml	pg/ml	pg/ml	pg/ml	pg/ml	pg/ml	pg/ml	pg/ml	pg/ml
moDCs_С-	84.33	<1.95↓	<3.23↓	28.47	0.94	<23.19↓	7.3	9.1	<0.67↓	13.61	4.86	9.95	<18.72↓	23.69	0.85	<0.48↓	0.51	1.83	1.31	<0.33↓	142.57	<1.05↓	20.11	19.56	<1.48↓	7.67	12.63	<1.55↓	<20.59↓	<16.96↓	2.23	<8.31↓	51.46	2616	721.22	31.91	74.93	2277	28354	132.91	283.43	52.47	115.45	29.7	72.44	25.77	<0.73↓	<1.27↓
moDCs_Lc-def	84.33	2.16	<3.23↓	34.19	0.84	<23.19↓	4.71	10.34	<0.67↓	7.77	3.79	20.45	<18.72↓	37.33	0.98	<0.48↓	<0.31↓	2.41	1.12	<0.33↓	162.8	4.1	14.42	19.56	<1.48↓	11.42	15.16	<1.55↓	<20.59↓	<16.96↓	2.04	9.4	51.46	1871	782.17	29.76	78	1903	33510	119.77	243.76	51.36	107.03	15.66	75.94	21.61	<0.73↓	<1.27↓
CD4+_С-	<6.66↓	<1.95↓	<3.23↓	6.04	<0.45↓	<23.19↓	<2.57↓	<1.36↓	<0.67↓	<4.43↓	<1.99↓	7.64	<18.72↓	<0.83↓	<0.31↓	<0.48↓	<0.31↓	1	<0.30↓	<0.33↓	<0.49↓	<1.05↓	<0.68↓	<3.02↓	<1.48↓	<5.00↓	<1.45↓	<1.55↓	<20.59↓	<16.96↓	<0.35↓	<8.31↓	<8.55↓	<1.56↓	<1.52↓	<3.95↓	<23.75↓	1.52	<3.43↓	3.52	3.36	<7.38↓	14.24	245.14	<0.66↓	<3.91↓	<0.73↓	<1.27↓
CD4+_Lc-def	<6.66↓	<1.95↓	<3.23↓	0	<0.45↓	<23.19↓	<2.57↓	<1.36↓	<0.67↓	<4.43↓	<1.99↓	8.24	<18.72↓	<0.83↓	<0.31↓	<0.48↓	<0.31↓	0.97	<0.30↓	<0.33↓	<0.49↓	<1.05↓	<0.68↓	<3.02↓	<1.48↓	<5.00↓	<1.45↓	<1.55↓	<20.59↓	<16.96↓	<0.35↓	<8.31↓	<8.55↓	<1.56↓	<1.52↓	<3.95↓	<23.75↓	<0.35↓	<3.43↓	7.47	3.99	<7.38↓	<9.75↓	236.88	<0.66↓	<3.91↓	<0.73↓	<1.27↓
CD8+_С-	<6.66↓	<1.95↓	<3.23↓	5.29	<0.45↓	<23.19↓	<2.57↓	<1.36↓	<0.67↓	<4.43↓	<1.99↓	4.53	<18.72↓	<0.83↓	<0.31↓	<0.48↓	<0.31↓	8	<0.30↓	<0.33↓	<0.49↓	<1.05↓	<0.68↓	<3.02↓	<1.48↓	<5.00↓	<1.45↓	<1.55↓	<20.59↓	<16.96↓	<0.35↓	<8.31↓	<8.55↓	<1.56↓	<1.52↓	<3.95↓	<23.75↓	<0.35↓	<3.43↓	<1.76↓	<1.92↓	<7.38↓	<9.75↓	337.17	<0.66↓	<3.91↓	<0.73↓	<1.27↓
CD8+_Lc-def	<6.66↓	<1.95↓	<3.23↓	0	<0.45↓	<23.19↓	<2.57↓	<1.36↓	<0.67↓	<4.43↓	<1.99↓	9	<18.72↓	<0.83↓	<0.31↓	<0.48↓	<0.31↓	9.01	<0.30↓	<0.33↓	<0.49↓	<1.05↓	<0.68↓	<3.02↓	<1.48↓	<5.00↓	<1.45↓	<1.55↓	<20.59↓	<16.96↓	<0.35↓	<8.31↓	<8.55↓	<1.56↓	<1.52↓	<3.95↓	<23.75↓	<0.35↓	<3.43↓	<1.76↓	<1.92↓	<7.38↓	<9.75↓	366.74	<0.66↓	<3.91↓	<0.73↓	<1.27↓
Mφ_С-	<6.66↓	<1.95↓	<3.23↓	8.65	1.59	<23.19↓	902.99	64.39	338.23	<4.43↓	<1.99↓	41.96	461.53	95.49	<0.31↓	<0.48↓	0.65	<0.24↓	890.67	<0.33↓	>17785↑	<1.05↓	36.03	<3.02↓	2.51	7.67	<1.45↓	<1.55↓	<20.59↓	<16.96↓	5.55	25.23	40.89	<1.56↓	169.49	9.92	<23.75↓	<0.35↓	82.64	1668	210.09	3147	<9.75↓	<0.67↓	<0.66↓	1620	1.23	25.95
Mφ_Lc-def	14.8	2.32	<3.23↓	16.21	2.27	<23.19↓	1150	74.32	545.96	7.77	<1.99↓	38.93	471.74	101.1	<0.31↓	<0.48↓	0.92	<0.24↓	1022	<0.33↓	>17785↑	<1.05↓	41.17	<3.02↓	4.54	15.11	<1.45↓	<1.55↓	<20.59↓	<16.96↓	6.51	28.78	40.89	<1.56↓	259.04	8.66	<23.75↓	<0.35↓	124.97	2680	413.11	4181	<9.75↓	23.61	0.89	1942	1.95	48.67
Monocytes_С-	<6.66↓	2.16	<3.23↓	22.49	0.5	<23.19↓	<2.57↓	1.38	226.29	7.77	<1.99↓	16.73	<18.72↓	1.4	<0.31↓	<0.48↓	<0.31↓	<0.24↓	41.23	<0.33↓	1930	<1.05↓	2.21	5.21	<1.48↓	<5.00↓	<1.45↓	<1.55↓	<20.59↓	<16.96↓	<0.35↓	<8.31↓	28.87	54.16	2517	82.44	29.4	589.75	429.34	<1.76↓	34.5	<7.38↓	321.51	<0.67↓	<0.66↓	11.44	<0.73↓	6.77
Monocytes_Lc-def	65.54	11.56	<3.23↓	44.46	1.04	<23.19↓	22.68	3.49	777.01	21.43	<1.99↓	17.69	<18.72↓	10.83	2.62	<0.48↓	0.58	<0.24↓	378.12	<0.33↓	5662	1.6	8.4	19.56	2.22	15.11	3.53	2.6	<20.59↓	<16.96↓	2.04	17.03	60.93	529.41	5545	326.33	38.29	995.8	1406	14.98	42.32	69.04	943.35	5.41	1.79	27.51	1.77	21.72
CD4+CD25+_С-	<6.66↓	<1.95↓	<3.23↓	16.21	0.73	<23.19↓	9.93	16.28	18.03	15.37	9.57	17.61	<18.72↓	1.75	0.72	<0.48↓	<0.31↓	<0.24↓	192.86	<0.33↓	887.51	1.3	13.34	16.56	3.39	<5.00↓	<1.45↓	<1.55↓	<20.59↓	<16.96↓	0.81	<8.31↓	51.46	30.46	195.65	15.01	<23.75↓	836.65	495.64	143.69	214.55	<7.38↓	48.17	<0.67↓	<0.66↓	56.48	1.06	1.73
CD4+CD25+_Lc-def	66.54	4.15	<3.23↓	34.19	0.62	<23.19↓	9.93	54.75	29.97	<4.43↓	38.55	19.36	<18.72↓	1.04	4.82	<0.48↓	<0.31↓	<0.24↓	317.05	<0.33↓	1247	5.08	42.25	19.56	3.39	7.95	<1.45↓	2.6	<20.59↓	51.91	0.56	24.29	84.77	114.68	505.45	21.04	<23.75↓	968.96	479.53	233.56	313.49	<7.38↓	119.45	12.31	1.25	97.83	2.32	<1.27↓
Caco-2_С-	<6.66↓	<1.95↓	<3.23↓	12.56	0.56	<23.19↓	<2.57↓	<1.36↓	21.45	5.86	<1.99↓	7.58	<18.72↓	0.87	<0.31↓	<0.48↓	12.02	<0.24↓	1.23	<0.33↓	3.27	11.32	<0.68↓	<3.02↓	2.07	47.95	<1.45↓	<1.55↓	<20.59↓	<16.96↓	<0.35↓	55.19	22.19	26.07	<1.52↓	10.52	<23.75↓	<0.35↓	<3.43↓	<1.76↓	<1.92↓	523.94	193.33	<0.67↓	<0.66↓	<3.91↓	20.84	2879
Caco-2_Lc-def	<6.66↓	<1.95↓	<3.23↓	19.54	<0.45↓	<23.19↓	<2.57↓	<1.36↓	21.87	<4.43↓	<1.99↓	<3.64↓	<18.72↓	<0.83↓	<0.31↓	<0.48↓	11.31	<0.24↓	1.45	<0.33↓	7.94	11.08	<0.68↓	<3.02↓	<1.48↓	42.42	<1.45↓	<1.55↓	<20.59↓	<16.96↓	<0.35↓	51.96	<8.55↓	29.22	<1.52↓	12.67	<23.75↓	<0.35↓	<3.43↓	<1.76↓	<1.92↓	541.87	188.6	<0.67↓	<0.66↓	<3.91↓	21.23	2653
	Table S2. Absolute levels of 48 cytokines, chemokines and growth factors assessed by multiplex xMAP technology. Values highlighted in black indicate the data falls below the low detectable limit, while in blue indicate the data is in the detectable range; С - corresponds to control samples.
